# Supplementary material for: Local ancestry inference provides insight into Tilapia breeding programmes
Source: Sci Rep. 2020 Oct 29;10:18613. doi: 10.1038/s41598-020-75744-9 (PMC7596482; doi:10.1038/s41598-020-75744-9)
Supplement: Supplementary file 3 — Supplementary Information 3. [file 41598_2020_75744_MOESM3_ESM.gz]

Archive with 1 entries (1 files):
- Supplementary_Information_DataS3.vcf
